# Supplementary material for: Analysis of Gut Microbial Communities and Functions in Passer ammodendri Under Two Extreme Environments
Source: Microorganisms. 2025 Nov 20;13(11):2642. doi: 10.3390/microorganisms13112642 (PMC12655348; doi:10.3390/microorganisms13112642)
Supplement: Supplementary file 1 [file microorganisms-13-02642-s001.zip]

Archive with 1 entries (1 files):
- microorganisms-3931826-supplementary.pdf
